# Supplementary material for: Nitric Oxide in Biomaterial-Based Therapies for Coronary Heart Disease: Mechanistic Insights, Current Advances, and Translational Prospects
Source: Biomater Res. 2025 Oct 9;29:0267. doi: 10.34133/bmr.0267 (PMC12509227; doi:10.34133/bmr.0267)
Supplement: Supplementary 1 — Figs. S1 to S3 [file bmr.0267.f1.zip]

Archive with 4 entries (4 files):
- Figure S1.png
- Figure S2.png
- Figure S3.png
- Supplemental Materials.docx
